# Supplementary material for: Large-scale genome-wide meta-analysis of polycystic ovary syndrome suggests shared genetic architecture for different diagnosis criteria
Source: PLoS Genet. 2018 Dec 19;14(12):e1007813. doi: 10.1371/journal.pgen.1007813 (PMC6300389; doi:10.1371/journal.pgen.1007813)
Supplement: S1 Table — (XLSX) [file pgen.1007813.s002.xlsx]

## Sheet: Supp Table 1
		Cases			Controls
Investigators	Institute and IRB*		Diagnosis					Case / control ratio	Imputation method
		N	PCOS Phenotypes	Array	Study	N	Diagnosis		Reference panel
Cindy Meun	Erasmus MC University Medical Centre*, Rotterdam, NL	1184	Rotterdam	Illumina 610K	Rotterdam	5799	population based	01:06:00
Joop Laven			HA, OD, PCOM						MACH
André Uitterlinden			LH, FSH, T						Hapmap2 1000G v4
Linda Broer
Steve Franks	Imperial College London*, UK	200	NIH	Illumina Omni Express	BC58/NBD	3500	population based	01:05:00
Mark McCarthy	WTC, Oxford, UK		HA, OD, PCOM, FSH, LH, T						IMPUTE2
Cecilia Lindgren	WTC, Oxford, UK	500	Rotterdam						1000G v2
			HA, OD, PCOM, FSH, LH, T
Cecilia Lindgren	WTC, Oxford, UK		Rotterdam	Illumina CoreExome	EGCUT	2807	population based	01:04:00	IMPUTE2
Andres Salumets	ASTC, Oxford, UK	157	HA, OD, PCOM, FSH, LH, T						1000G v2
Reedik Magi	AS Nova Vita Kliinik*, Harjumaa, Estonia
Unnur Thorsteinsdottir	DECODE, Reykjavik, Iceland Data Protection Commission of Iceland and National Bioethics Committee of Iceland*	658	Rotterdam	Illumina HumanHap or Omni	DECODE	6774	population based	01:10:00	IMPUTE2
Unnur Styrkarsdottir			HA, OD, PCOM,FSH, LH, T						1000G v3
Andrea Dunaif	Northwestern University*, Chicago, USA	782	NIH	Illumina Omni Express	NUgene	2971	population based	01:04:00
Rick Legro	Pennsylvania State University*, USA								IMPUTE2
Geoff Hayes	Northwestern University*, Chicago, USA								1000G v3
Magrit Urbanek	Northwestern University*, Chicago, USA
David Ehrmann	University of Chicago* Clinical Research Center, IL, USA	202	NIH	Illumina Omni Express Array	NA	NA	NA	NA	IMPUTE2
									Hapmap3 1000Gv3
Marjo-Riitta Jarvelin	Dept. of Public Health and General Practice, University of Oulu Ethics Committee of the Northern Ostrobothnia Hospital District *	500	OD, HA(1)	Illumina Omni Express or 370K	NFBC	1000	population based	01:02:00	IMPUTE2
Stephen Franks	Imperial College London, UK								1000G v3
Corrine Welt	Massachusetts General Hospital*, Boston, USA	485	NIH	Illumina Omni Express	Boston	403	PCOS-excluded (2)	01:01:00	IMPUTE2
Richa Saxena			HA, OD, PCOM,FSH, LH, T						1000G v2
John Perry	23andMe* (MRC Epidemiology Unit)	5184	Self report	Illumina HumanHap550+ or OmniExpress+	23andMe	82759	Self report	01:16:00	IMPUTE2
Felix Day									1000G v3
Scott Wilson	TwinsUK (St Thomas' Research Ethics Committee, London, UK)	NA(3)	HA, LH, FSH, T	Illumina Human Hap300 or HumanHap610	TwinsUK(4)	2264	population based	NA	IMPUTE2
Benjamin Mullin
Bronwyn Stuckey
Timothy Spector
John Perry									1000G v4
Peter Kraft	Nurses' Health Study (NHS), Brigham and Women’s Hospital*, MA, USA	12189	OD, HA, T levels (5)	Affymetrix, Illumina HapMap or OmniExpress	NA	NA	NA	NA	Minimac
Chunyan He
Hongyan Huang									1000G v5
Note: All hormone levels were drawn in the follicular phase or at random in subjects who were not ovulating regularly.
(1) Ref 40
(2) PCOS cases were identified by T, LH and FSH measurement and excluded from control cohort.
(3) NA=not applicable
(4) Ref 41
(5) Ref 42
