# Supplementary material for: Large-scale genome-wide meta-analysis of polycystic ovary syndrome suggests shared genetic architecture for different diagnosis criteria
Source: PLoS Genet. 2018 Dec 19;14(12):e1007813. doi: 10.1371/journal.pgen.1007813 (PMC6300389; doi:10.1371/journal.pgen.1007813)
Supplement: S3 Table — (XLSX) [file pgen.1007813.s004.xlsx]

## Sheet: Supp Table 3
Heterogeneity Analysis
rs_number	reference_allele	other_allele	eaf	beta	se	beta_95L	beta_95U	z	p-value	_-log10_p-value	q_statistic	q_p-value	i2	n_studies	n_samples	effects
rs9696009	G	A	0.933206	-0.208168	0.031666	-0.270234	-0.146102	-6.57379	5.08e-11	10.2945	1.55377	0.459835	0	3	-9	---
rs11225154	G	A	0.906302	-0.189571	0.027799	-0.244057	-0.135084	-6.81928	9.49e-12	11.0227	5.44077	0.065849	0.632405	3	-9	---
rs2178575	G	A	0.84712	-0.176711	0.022582	-0.220971	-0.132451	-7.82536	5.31e-15	14.2753	4.02945	0.133357	0.503655	3	-9	---
rs11031005	T	C	0.852298	-0.153631	0.02291	-0.198534	-0.108727	-6.70588	2.07e-11	10.6831	7.19792	0.027352	0.722142	3	-9	---
rs1784692	T	C	0.829255	0.144984	0.023116	0.099676	0.190291	6.27197	3.68e-10	9.43442	10.6524	0.004862	0.81225	3	-9	+++
rs804279	A	T	0.262475	0.134426	0.018711	0.097753	0.171098	7.18451	7.02e-13	12.1535	21.0587	2.67e-05	0.905027	3	-9	+++
rs8043701	A	T	0.816754	-0.131941	0.021236	-0.173563	-0.090319	-6.21319	5.35e-10	9.27142	4.39377	0.111149	0.54481	3	-9	---
rs13164856	T	C	0.728894	0.130227	0.019769	0.091481	0.168974	6.58757	4.63e-11	10.3347	0.87676	0.645081	0	3	-9	+++
rs1795379	T	C	0.234541	-0.125919	0.020214	-0.165539	-0.086299	-6.22917	4.84e-10	9.31558	3.42548	0.180371	0.416139	3	-9	---
rs10739076	A	C	0.305155	0.105647	0.020234	0.065989	0.145305	5.22138	1.81e-07	6.74156	0.397572	0.819725	0	3	-9	+++
rs7563201	G	A	0.553862	0.116215	0.017724	0.081476	0.150954	6.55698	5.68e-11	10.2456	2.6083	0.271403	0.233218	3	-9	+++
rs853854	T	A	0.499609	0.101103	0.016804	0.068168	0.134039	6.0167	1.83e-09	8.73714	0.146945	0.929161	0	3	-9	+++
rs2271194	A	T	0.417295	0.105551	0.017023	0.072185	0.138916	6.20046	5.8e-10	9.2363	3.47042	0.176363	0.4237	3	-9	+++
rs7864171	G	A	0.576496	0.094912	0.017291	0.061023	0.128802	5.48922	4.13e-08	7.38378	3.31888	0.190245	0.397388	3	-9	+++
