# Supplementary material for: Large-scale genome-wide meta-analysis of polycystic ovary syndrome suggests shared genetic architecture for different diagnosis criteria
Source: PLoS Genet. 2018 Dec 19;14(12):e1007813. doi: 10.1371/journal.pgen.1007813 (PMC6300389; doi:10.1371/journal.pgen.1007813)
Supplement: S4 Table — (XLSX) [file pgen.1007813.s005.xlsx]

## Sheet: Supp Table 4 
Chr.	Position (bp)	SNP Name	Effect	Standard Error	z	Approximate Bayes Factor	Posterior	Locus
2	43561780	rs7563201	-0.1081	0.0172	-6.28488	28002143	0.591745	THADA
2	43561771	rs7589428	0.1052	0.0169	6.22485	19048011	0.402525	THADA
2	213391696	rs7573568	-0.1663	0.0219	-7.59361	257000000000	0.076873	ERBB4
2	213391766	rs2178575	0.1663	0.0219	7.59361	257000000000	0.076873	ERBB4
2	213394605	rs1351593	0.1647	0.0219	7.52055	149000000000	0.044549	ERBB4
2	213390687	rs6761143	0.165	0.0219	7.53425	165000000000	0.049327	ERBB4
2	213396169	rs6724920	0.1654	0.022	7.51818	147000000000	0.043837	ERBB4
2	213394370	rs6745293	-0.1623	0.0216	-7.51389	141000000000	0.042202	ERBB4
2	213394508	rs1351594	0.1621	0.0216	7.50463	132000000000	0.039399	ERBB4
2	213384298	rs2128323	-0.1646	0.0219	-7.51598	144000000000	0.043063	ERBB4
2	213384955	rs979125	-0.1624	0.0216	-7.51852	146000000000	0.043679	ERBB4
2	213389764	rs16848753	-0.165	0.0219	-7.53425	165000000000	0.049327	ERBB4
2	213391220	rs6435709	0.1661	0.0219	7.58448	240000000000	0.071784	ERBB4
2	213391114	rs6435708	-0.1659	0.0219	-7.57534	224000000000	0.067038	ERBB4
2	213391750	rs2178576	-0.1663	0.0219	-7.59361	257000000000	0.076873	ERBB4
2	213384953	rs1947932	-0.1624	0.0216	-7.51852	146000000000	0.043679	ERBB4
2	213395507	rs7598042	-0.1652	0.0219	-7.54338	176000000000	0.0528	ERBB4
2	213399917	rs4672648	-0.163	0.022	-7.40909	65500000000	0.019609	ERBB4
2	213387563	rs7561571	0.1647	0.0219	7.52055	149000000000	0.044549	ERBB4
2	213395552	rs7571642	0.165	0.0219	7.53425	165000000000	0.049327	ERBB4
2	213397889	rs13382807	0.1557	0.021	7.41429	66900000000	0.020024	ERBB4
5	131821788	rs2070725	-0.1031	0.0176	-5.85795	2173156	0.006312	IRF1
5	131823519	rs13170412	0.1027	0.0177	5.80226	1581113	0.004592	IRF1
5	131821548	rs61175929	0.1074	0.0182	5.9011	2863240	0.008317	IRF1
5	131822224	rs9282761	0.1029	0.0176	5.84659	2034375	0.005909	IRF1
5	131819921	rs2070729	-0.0966	0.0166	-5.81928	1662444	0.004829	IRF1
5	131821633	rs10068266	-0.1078	0.0181	-5.9558	3934204	0.011427	IRF1
5	131821188	rs17848418	-0.1046	0.0176	-5.94318	3579437	0.010397	IRF1
5	131820275	rs2070727	-0.1049	0.0176	-5.96023	3958540	0.011498	IRF1
5	131817829	rs11952031	-0.1063	0.0177	-6.00565	5204906	0.015118	IRF1
5	131819800	rs2070730	-0.1048	0.0176	-5.95455	3827786	0.011118	IRF1
5	131814091	rs7719499	0.1085	0.0181	5.99448	4947656	0.014371	IRF1
5	131829578	rs2549002	0.1026	0.0177	5.79661	1530537	0.004446	IRF1
5	131820824	rs10051145	0.1049	0.0177	5.92655	3258848	0.009466	IRF1
5	131815004	rs7734334	-0.1068	0.0177	-6.0339	6161562	0.017897	IRF1
5	131823927	rs10035166	0.1247	0.0196	6.36224	49574448	0.143993	IRF1
5	131819970	rs7701588	0.1049	0.0176	5.96023	3958540	0.011498	IRF1
5	131816087	rs3846732	0.1064	0.0177	6.0113	5383206	0.015636	IRF1
5	131827825	rs2549004	-0.1032	0.0177	-5.83051	1861080	0.005406	IRF1
5	131814264	rs3846731	0.1071	0.0177	6.05085	6820600	0.019811	IRF1
5	131826310	rs960757	-0.1025	0.0177	-5.79096	1481626	0.004304	IRF1
5	131819798	rs2070731	0.105	0.0177	5.9322	3368990	0.009786	IRF1
5	131817960	rs11955514	0.1201	0.0201	5.97512	4732367	0.013746	IRF1
5	131816241	rs11954400	0.107	0.0177	6.0452	6593230	0.019151	IRF1
5	131816903	rs10072700	0.1254	0.0196	6.39796	62126260	0.180451	IRF1
5	131816716	rs10065633	0.1061	0.0177	5.99435	4866290	0.014135	IRF1
5	131819977	rs2070728	-0.1048	0.0176	-5.95455	3827786	0.011118	IRF1
5	131823187	rs2070723	0.1028	0.0176	5.84091	1968438	0.005717	IRF1
5	131821738	rs2070726	-0.1032	0.0176	-5.86364	2246166	0.006524	IRF1
5	131813350	rs13165038	0.1079	0.0181	5.96133	4064787	0.011807	IRF1
5	131819126	rs839	-0.1051	0.0176	-5.97159	4234007	0.012298	IRF1
5	131817775	rs11958503	0.1064	0.0177	6.0113	5383206	0.015636	IRF1
5	131825842	rs2070721	0.0967	0.0166	5.8253	1721374	0.005	IRF1
5	131822055	rs9282762	0.1037	0.0178	5.82584	1818992	0.005283	IRF1
5	131813204	rs13164856	0.1235	0.0193	6.39896	61936949	0.179901	IRF1
5	131815357	rs7735073	-0.1071	0.0177	-6.05085	6820600	0.019811	IRF1
5	131821558	rs10053046	0.1043	0.0176	5.92614	3237572	0.009404	IRF1
5	131818201	rs6893937	0.106	0.0177	5.9887	4705559	0.013668	IRF1
5	131824486	rs2070722	0.1025	0.0176	5.82386	1783520	0.00518	IRF1
5	131822072	rs2070724	0.1029	0.0176	5.84659	2034375	0.005909	IRF1
5	131816711	rs10072571	0.1062	0.0177	6	5032672	0.014618	IRF1
5	131818554	rs6873269	-0.1056	0.0177	-5.9661	4115300	0.011953	IRF1
5	131818649	rs6894655	0.1052	0.0176	5.97727	4379058	0.012719	IRF1
5	131817985	rs11958559	0.1165	0.0201	5.79602	1666680	0.004841	IRF1
5	131824064	rs10213701	-0.1028	0.0177	-5.80791	1633413	0.004744	IRF1
5	131821246	rs10068129	-0.1045	0.0176	-5.9375	3461537	0.010054	IRF1
5	131818631	rs6873426	-0.1056	0.0177	-5.9661	4115300	0.011953	IRF1
8	11625205	rs804274	-0.122	0.0182	-6.7033	431000000	0.070874	GATA4
8	11620315	rs2686206	0.1104	0.0164	6.73171	486000000	0.079963	GATA4
8	11629129	rs804268	0.1095	0.0169	6.47929	94794537	0.015589	GATA4
8	11631504	rs804262	-0.1107	0.0171	-6.47368	92188268	0.01516	GATA4
8	11620461	rs66510044	0.1218	0.0185	6.58378	198000000	0.032583	GATA4
8	11628471	rs2740435	-0.1067	0.0167	-6.38922	52871109	0.008695	GATA4
8	11616501	rs884662	-0.1103	0.0172	-6.41279	62701145	0.010311	GATA4
8	11630915	rs804263	-0.1077	0.0167	-6.4491	77445661	0.012736	GATA4
8	11621450	rs2740433	-0.1142	0.0171	-6.67836	351000000	0.057679	GATA4
8	11624416	rs34928882	-0.1308	0.019	-6.88421	1500000000	0.24597	GATA4
8	11618688	rs804286	-0.1098	0.0171	-6.42105	65822408	0.010825	GATA4
8	11619635	rs2645455	-0.1106	0.0171	-6.46784	88789357	0.014602	GATA4
8	11623889	rs804279	0.1276	0.0184	6.93478	2080000000	0.341367	GATA4
8	11620769	rs17153782	-0.11	0.0171	-6.43275	70922181	0.011663	GATA4
8	11632827		-0.1161	0.0181	-6.41436	65557071	0.010781	GATA4
8	11619334	rs811966	-0.1103	0.0171	-6.45029	79342366	0.013048	GATA4
9	126535553	rs3945628	-0.1961	0.031	-6.32581	46842455	0.053057	DENND1A
9	126548335	rs10986104	0.1978	0.0311	6.36013	57947507	0.065636	DENND1A
9	126582578	rs12000707	-0.1983	0.0311	-6.37621	64039654	0.072536	DENND1A
9	126539944	rs4620350	-0.1986	0.031	-6.40645	77334677	0.087595	DENND1A
9	126559993	rs10818873	-0.198	0.0311	-6.36656	60309717	0.068311	DENND1A
9	126620557	rs12237146	0.2014	0.0312	6.45513	105000000	0.118927	DENND1A
9	126632709	rs7871250	0.1994	0.0316	6.31013	42561484	0.048208	DENND1A
9	126535642	rs2148953	-0.1949	0.0311	-6.26688	32613220	0.03694	DENND1A
9	126642252	rs7030193	-0.1982	0.0316	-6.27215	33712357	0.038185	DENND1A
9	126620832	rs16926913	0.2014	0.0312	6.45513	105000000	0.118927	DENND1A
9	126637444	rs7042633	0.1986	0.0315	6.30476	41174895	0.046638	DENND1A
9	126619233	rs9696009	0.202	0.0311	6.49518	135000000	0.153188	DENND1A
9	126555072	rs7861905	0.197	0.0311	6.33441	49408308	0.055964	DENND1A
9	5440589	rs10739076	0.1097	0.0197	5.56853	457140	0.992824	PLGRKT
9	97600392	rs10993365	-0.0866	0.0166	-5.21687	61230.6	0.01495	FANCC
9	97723449	rs7865239	-0.0936	0.0169	-5.53846	345926	0.084464	FANCC
9	97619090	rs10993372	0.0852	0.0166	5.13253	39694.5	0.009692	FANCC
9	97509199	rs446540	-0.0848	0.0166	-5.10843	35116.5	0.008574	FANCC
9	97630827	rs10993377	-0.0839	0.0166	-5.05422	26710.7	0.006522	FANCC
9	97713459	rs10821415	-0.0902	0.0167	-5.4012	162607	0.039703	FANCC
9	97592688	rs10821401	-0.0853	0.0166	-5.13855	40933.1	0.009994	FANCC
9	97527520	rs28540393	-0.0847	0.0167	-5.07186	29331.7	0.007162	FANCC
9	97575627	rs391784	0.0842	0.0166	5.07229	29251.8	0.007142	FANCC
9	97529278	rs2584806	0.0845	0.0166	5.09036	32045.1	0.007824	FANCC
9	97689045	rs4744411	-0.0884	0.0165	-5.35758	127572	0.031149	FANCC
9	97678911	rs10993394	-0.09	0.0165	-5.45455	214726	0.052429	FANCC
9	97669673	rs2183958	0.0917	0.0165	5.55758	377217	0.092104	FANCC
9	97517432	rs183066	0.0845	0.0166	5.09036	32045.1	0.007824	FANCC
9	97505608	rs7866848	0.0885	0.0165	5.36364	131756	0.03217	FANCC
9	97593262	rs140564406	-0.0858	0.0166	-5.16867	47756	0.01166	FANCC
9	97709725	rs1123534	0.0894	0.0167	5.35329	125905	0.030742	FANCC
9	97503985	rs7851726	-0.0835	0.0166	-5.03012	23674.5	0.005781	FANCC
9	97547297	rs356141	-0.089	0.0165	-5.39394	154910	0.037824	FANCC
9	97486236	rs406654	-0.0854	0.0166	-5.14458	42211.8	0.010307	FANCC
9	97585788	rs35487382	0.0891	0.0166	5.36747	135126	0.032993	FANCC
9	97677556	rs12235316	0.0898	0.0165	5.44242	201093	0.0491	FANCC
9	97492520	rs7026071	-0.0875	0.0167	-5.23952	69207.7	0.016898	FANCC
9	97539488	rs7019720	-0.088	0.0166	-5.3012	95120.6	0.023225	FANCC
9	97732256	rs10993418	-0.0877	0.017	-5.15882	46285.1	0.011301	FANCC
9	97487022	rs414253	-0.0853	0.0165	-5.1697	47772.2	0.011664	FANCC
9	97685298	rs7853195	-0.0888	0.0165	-5.38182	145180	0.035448	FANCC
9	97670558	rs4744403	-0.0879	0.0166	-5.29518	92152.7	0.022501	FANCC
9	97679771	rs10993397	-0.09	0.0165	-5.45455	214726	0.052429	FANCC
9	97537982	rs1751434	0.0848	0.0166	5.10843	35116.5	0.008574	FANCC
9	97723266	rs7864171	-0.0933	0.0168	-5.55357	374211	0.09137	FANCC
9	97579146	rs4744378	-0.0839	0.0166	-5.05422	26710.7	0.006522	FANCC
9	97567327	rs356131	-0.0885	0.0165	-5.36364	131756	0.03217	FANCC
9	97682075	rs10993398	0.0899	0.0165	5.44848	207794	0.050736	FANCC
11	113945609	rs1672692	-0.1302	0.0225	-5.78667	1693678	0.017088	ZBTB16
11	113949232	rs1784692	0.1438	0.0226	6.36283	53805245	0.542862	ZBTB16
11	113946484	rs1614059	-0.1298	0.0226	-5.74336	1327027	0.013389	ZBTB16
11	113949740	rs1791800	-0.1438	0.0228	-6.30702	38112688	0.384534	ZBTB16
11	30226528	rs11031006	0.1585	0.0223	7.10762	7580000000	0.296612	FSHB
11	30339461	rs7929660	-0.1392	0.0213	-6.53521	157000000	0.006129	FSHB
11	30317733	rs11031040	-0.1393	0.0213	-6.53991	162000000	0.006318	FSHB
11	30309869	rs10835645	0.1405	0.0218	6.44495	88857818	0.003476	FSHB
11	30344725	rs4071559	0.1397	0.0213	6.55868	182000000	0.007135	FSHB
11	30309827	rs10835644	0.1408	0.0218	6.45872	97006867	0.003795	FSHB
11	30329175	rs10835649	-0.1389	0.0215	-6.46047	97404730	0.00381	FSHB
11	30316822	rs12278989	-0.1393	0.0213	-6.53991	162000000	0.006318	FSHB
11	30360225	rs141402489	0.1411	0.0218	6.47248	106000000	0.004144	FSHB
11	30308159	rs4120817	0.1406	0.0218	6.44954	91493216	0.003579	FSHB
11	30344591	rs4071558	0.1393	0.0213	6.53991	162000000	0.006318	FSHB
11	30355857	rs11512201	0.1411	0.0218	6.47248	106000000	0.004144	FSHB
11	30305675	rs11031033	0.1414	0.0218	6.48624	116000000	0.004525	FSHB
11	30359892	rs7117691	-0.1409	0.0218	-6.4633	99890186	0.003908	FSHB
11	30306650	rs11031035	-0.1406	0.0218	-6.44954	91493216	0.003579	FSHB
11	30242287	rs74485684	-0.1389	0.0213	-6.52113	143000000	0.005597	FSHB
11	30319259	rs12271187	0.1394	0.0213	6.5446	166000000	0.006513	FSHB
11	30354904	rs7121963	-0.1416	0.0218	-6.49541	123000000	0.0048	FSHB
11	30357309	rs148912764	0.2847	0.0415	6.86024	1280000000	0.049886	FSHB
11	30296055	rs12364889	-0.1417	0.0218	-6.5	126000000	0.004943	FSHB
11	30355903	rs10835655	0.1412	0.0218	6.47706	109000000	0.004267	FSHB
11	30342150	rs12363824	0.1395	0.0213	6.5493	172000000	0.006714	FSHB
11	30312187	rs12281078	-0.1406	0.0218	-6.44954	91493216	0.003579	FSHB
11	30363101	rs7926666	0.1406	0.0218	6.44954	91493216	0.003579	FSHB
11	30314858	rs11031039	0.1407	0.0218	6.45413	94208735	0.003685	FSHB
11	30312239	rs12294258	0.1406	0.0218	6.44954	91493216	0.003579	FSHB
11	30366528	rs11031056	0.1406	0.0218	6.44954	91493216	0.003579	FSHB
11	30338842	rs7947350	-0.139	0.0213	-6.52582	147000000	0.005769	FSHB
11	30349487		0.2704	0.0413	6.54721	171000000	0.006696	FSHB
11	30356420	rs12272134	-0.141	0.0218	-6.46789	103000000	0.004024	FSHB
11	30343757	rs3858429	0.139	0.0213	6.52582	147000000	0.005769	FSHB
11	30226356	rs11031005	-0.1593	0.0223	-7.1435	9760000000	0.381805	FSHB
11	30355197	rs7122449	0.1416	0.0218	6.49541	123000000	0.0048	FSHB
11	30360026	rs12278112	-0.1409	0.0218	-6.4633	99890186	0.003908	FSHB
11	30306439	rs11031034	0.1426	0.0219	6.51142	136000000	0.005332	FSHB
11	30360794	rs11031052	0.1409	0.0218	6.4633	99890186	0.003908	FSHB
11	30307989	rs75525300	-0.1393	0.0213	-6.53991	162000000	0.006318	FSHB
11	30336002	rs4071563	0.139	0.0213	6.52582	147000000	0.005769	FSHB
11	30215261	rs11031002	0.1559	0.0232	6.71983	546000000	0.021344	FSHB
11	30337523	rs11031047	0.1389	0.0213	6.52113	143000000	0.005597	FSHB
11	30342495	rs6484479	0.1389	0.0213	6.52113	143000000	0.005597	FSHB
11	30354857	rs12278547	-0.1412	0.0218	-6.47706	109000000	0.004267	FSHB
11	30354895	rs7118949	-0.1412	0.0218	-6.47706	109000000	0.004267	FSHB
11	30319433	rs12271300	0.1393	0.0213	6.53991	162000000	0.006318	FSHB
11	30359231	rs7116893	-0.1412	0.0218	-6.47706	109000000	0.004267	FSHB
11	102061213	rs112289957	-0.1665	0.028	-5.94643	4705872	0.018064	YAP1
11	102061593	rs11225159	0.167	0.028	5.96429	5223211	0.02005	YAP1
11	102070361	rs10501995	-0.1672	0.0279	-5.99283	6168154	0.023677	YAP1
11	102060572	rs11225158	0.1665	0.0279	5.96774	5323978	0.020437	YAP1
11	102070639	rs1894116	-0.1673	0.0278	-6.01799	7145485	0.027429	YAP1
11	102070494	rs11225161	0.1679	0.0279	6.01792	7150598	0.027448	YAP1
11	102043240	rs11225154	0.1787	0.0272	6.56985	215000000	0.824601	YAP1
12	75980551	rs2652022	-0.1188	0.0208	-5.71154	1053430	0.013022	KRR1
12	75946124	rs1679381	-0.1128	0.0193	-5.84456	2145774	0.026524	KRR1
12	75963298	rs1630753	-0.1213	0.0208	-5.83173	2092448	0.025865	KRR1
12	75912840	rs7955269	-0.1145	0.0201	-5.69652	946280	0.011697	KRR1
12	75914049	rs12368567	0.1129	0.019	5.9421	3752871	0.04639	KRR1
12	75935230	rs1275469	-0.1136	0.0193	-5.88601	2730208	0.033749	KRR1
12	75941042	rs1795379	-0.1174	0.0195	-6.02051	6076817	0.075117	KRR1
12	75933024	rs1148002	-0.1149	0.0193	-5.95337	4052908	0.050099	KRR1
12	75933675	rs17115231	0.1138	0.0193	5.89637	2900442	0.035853	KRR1
12	75963160	rs1795374	-0.1215	0.0208	-5.84135	2211907	0.027342	KRR1
12	75961332	rs1679384	-0.1204	0.0208	-5.78846	1631707	0.02017	KRR1
12	75980719	rs1480001	-0.1222	0.0209	-5.84689	2290815	0.028317	KRR1
12	75978996	rs1148003	0.1108	0.0192	5.77083	1398916	0.017292	KRR1
12	75917200	rs1275472	-0.1087	0.0189	-5.75132	1237826	0.015301	KRR1
12	75916648	rs10879927	0.1102	0.0188	5.8617	2327827	0.028775	KRR1
12	75959966	rs1147994	-0.1181	0.0206	-5.73301	1182194	0.014613	KRR1
12	75949158	rs3847669	0.1143	0.0195	5.86154	2384297	0.029473	KRR1
12	75955854	rs1697753	-0.1211	0.0209	-5.79426	1691932	0.020914	KRR1
12	75930126	rs2366987	0.1089	0.0187	5.82353	1859180	0.022982	KRR1
12	75980964	rs1480002	-0.1216	0.0208	-5.84615	2274248	0.028112	KRR1
12	75919650	rs1275474	0.1101	0.0188	5.85638	2257015	0.027899	KRR1
12	75979893	rs1795382	-0.1186	0.0208	-5.70192	997769	0.012334	KRR1
12	75935157	rs1275468	-0.1162	0.0193	-6.02073	6043519	0.074705	KRR1
12	75954175	rs2620687	-0.12	0.0209	-5.74163	1253042	0.015489	KRR1
12	75953212	rs1795380	-0.12	0.0209	-5.74163	1253042	0.015489	KRR1
12	75917128	rs1275471	0.1122	0.0198	5.66667	791916	0.009789	KRR1
12	75947084	rs3858534	0.1143	0.0195	5.86154	2384297	0.029473	KRR1
12	75978513	rs1148005	-0.11	0.0194	-5.6701	796090	0.009841	KRR1
12	75911400	rs1824982	0.1081	0.0189	5.71958	1033437	0.012775	KRR1
12	75925776	rs10879928	0.1105	0.0188	5.87766	2554305	0.031574	KRR1
12	75978677	rs1148004	-0.1122	0.0194	-5.78351	1514878	0.018726	KRR1
12	75981887	rs1383098	0.1205	0.0207	5.82126	1963856	0.024276	KRR1
12	75962912	rs1627431	-0.1208	0.0208	-5.80769	1822000	0.022522	KRR1
12	75932955	rs6582292	0.1141	0.0193	5.91192	3176534	0.039266	KRR1
12	75936301	rs1148000	-0.1137	0.0193	-5.89119	2814001	0.034784	KRR1
12	56435929	rs1131017	0.0925	0.0165	5.60606	493550	0.033533	ERBB3
12	56477694	rs2271194	0.0971	0.0166	5.8494	1979451	0.13449	ERBB3
12	56470625	rs11171739	-0.0965	0.0165	-5.84848	1959937	0.133164	ERBB3
12	56446804	rs61938963	0.0923	0.0172	5.36628	138092	0.009382	ERBB3
12	56480583	rs877636	-0.0938	0.0171	-5.48538	261094	0.017739	ERBB3
12	56401085	rs10876864	-0.0909	0.0165	-5.50909	288978	0.019634	ERBB3
12	56416928	rs2456973	-0.0903	0.0171	-5.2807	87451.4	0.005942	ERBB3
12	56474480	rs4759229	0.0953	0.0172	5.5407	355003	0.02412	ERBB3
12	56379060	rs773114	-0.0879	0.0165	-5.32727	108623	0.00738	ERBB3
12	56467587	rs7312770	-0.0985	0.0171	-5.76023	1210893	0.082272	ERBB3
12	56480648	rs705696	0.0932	0.0172	5.41861	182730	0.012415	ERBB3
12	56468832	rs199665807	0.1027	0.0196	5.2398	78399.8	0.005327	ERBB3
12	56478002	rs10876870	0.0964	0.0166	5.80723	1550734	0.105362	ERBB3
12	56384804	rs705699	0.0885	0.0165	5.36364	131756	0.008952	ERBB3
12	56466473	rs2640562	0.0968	0.0174	5.56322	405483	0.02755	ERBB3
12	56525230	rs73125289	0.2096	0.04	5.24	106056	0.007206	ERBB3
12	56446766	rs61938962	0.0925	0.0172	5.37791	146926	0.009983	ERBB3
12	56455294	rs2640564	0.093	0.0174	5.34483	124327	0.008447	ERBB3
12	56444632	rs34415530	0.0952	0.0172	5.53488	343836	0.023361	ERBB3
12	56403577	rs772921	0.0905	0.0171	5.2924	92987.5	0.006318	ERBB3
12	56474379	rs3741499	0.0951	0.0172	5.52907	333032	0.022627	ERBB3
12	56482180	rs2292239	0.0908	0.0172	5.27907	87107.2	0.005918	ERBB3
12	56412487	rs1701704	-0.0904	0.0171	-5.28655	90175.4	0.006127	ERBB3
12	56473808	rs7297175	0.0969	0.0168	5.76786	1248042	0.084796	ERBB3
12	56379427	rs1873914	0.0881	0.0165	5.33939	115827	0.00787	ERBB3
12	56393337	rs1081975	-0.0917	0.0168	-5.45833	222320	0.015105	ERBB3
12	56478658	rs7971751	0.0968	0.0166	5.83132	1782457	0.121105	ERBB3
12	56435412	rs705704	0.0908	0.0171	5.30994	101982	0.006929	ERBB3
16	52374253	rs28858446	-0.1218	0.0211	-5.77251	1502992	0.037738	TOX3
16	52375777	rs8043701	-0.1273	0.0208	-6.12019	11515851	0.289148	TOX3
16	52369639	rs150483403	0.1193	0.0208	5.73558	1207033	0.030307	TOX3
16	52371522	rs146789487	0.1182	0.0207	5.71014	1041921	0.026161	TOX3
16	52366843	rs11642495	-0.1185	0.0207	-5.72464	1130939	0.028396	TOX3
16	52367567	rs7200621	-0.1185	0.0207	-5.72464	1130939	0.028396	TOX3
16	52378173	rs11075468	0.1247	0.0213	5.85446	2421520	0.060801	TOX3
16	52375320	rs11639772	0.1204	0.0211	5.70616	1031321	0.025895	TOX3
16	52356792	rs7186514	-0.1182	0.0207	-5.71014	1041921	0.026161	TOX3
16	52377920	rs11075467	-0.1233	0.0213	-5.78873	1658720	0.041648	TOX3
16	52378957	rs12918849	0.1242	0.0214	5.80374	1812890	0.045519	TOX3
16	52375540	rs11075466	-0.1206	0.0207	-5.82609	2019288	0.050702	TOX3
16	52360185	rs11645791	0.1184	0.0207	5.71981	1100427	0.02763	TOX3
16	52374129	rs28600983	0.1211	0.0211	5.73934	1244340	0.031244	TOX3
16	52366446	rs12927194	0.1182	0.0207	5.71014	1041921	0.026161	TOX3
16	52378731	rs12446616	-0.124	0.0214	-5.79439	1718306	0.043144	TOX3
16	52359470	rs12918945	-0.1181	0.0207	-5.70531	1013880	0.025457	TOX3
16	52363975	rs12922116	-0.1183	0.0207	-5.71498	1070762	0.026885	TOX3
16	52361766	rs12446036	-0.1181	0.0207	-5.70531	1013880	0.025457	TOX3
16	52365730	rs12917708	-0.1178	0.0207	-5.69082	934335	0.02346	TOX3
16	52373698	rs12927817	-0.1196	0.0207	-5.77778	1530247	0.038422	TOX3
20	31433190	rs242535	-0.0892	0.0163	-5.47239	234281	0.01912	MAPR1
20	31430191	rs709047	0.0894	0.0163	5.48466	250460	0.020441	MAPR1
20	31429865	rs447749	-0.0893	0.0163	-5.47853	242231	0.019769	MAPR1
20	31448696	rs66499347	0.0873	0.0165	5.29091	89669.8	0.007318	MAPR1
20	31446645	rs853853	0.088	0.0164	5.36585	132674	0.010828	MAPR1
20	31403210	rs242540	0.0888	0.0163	5.44785	205083	0.016737	MAPR1
20	31435260	rs242536	0.0893	0.0163	5.47853	242231	0.019769	MAPR1
20	31441956	rs242528	0.0887	0.0164	5.40854	166718	0.013606	MAPR1
20	31418617	rs242548	0.0892	0.0163	5.47239	234281	0.01912	MAPR1
20	31445390	rs868215695	-0.0957	0.0179	-5.34637	128124	0.010457	MAPR1
20	31402269	rs853859	0.0889	0.0163	5.45399	212010	0.017303	MAPR1
20	31414457	rs853863	0.0884	0.0163	5.42331	179631	0.01466	MAPR1
20	31418581	rs242547	0.0932	0.0167	5.58084	433076	0.035345	MAPR1
20	31401736	rs401394	0.0909	0.0164	5.54268	345824	0.028224	MAPR1
20	31426626	rs416815	-0.0892	0.0163	-5.47239	234281	0.01912	MAPR1
20	31436747	rs242538	-0.0892	0.0163	-5.47239	234281	0.01912	MAPR1
20	31410279	rs187178	0.0888	0.0163	5.44785	205083	0.016737	MAPR1
20	31404147	rs242544	0.0882	0.0163	5.41104	168153	0.013724	MAPR1
20	31420756	rs242551	-0.1057	0.0179	-5.90503	2895375	0.236301	MAPR1
20	31409792	rs242553	0.0888	0.0163	5.44785	205083	0.016737	MAPR1
20	31411825	rs853854	0.0888	0.0163	5.44785	205083	0.016737	MAPR1
20	31420757	rs201041764	-0.0975	0.0163	-5.9816	4244920	0.346441	MAPR1
20	31407661	rs404543	0.0887	0.0164	5.40854	166718	0.013606	MAPR1
23	2846021	rs151212108	0.5421	0.0941	5.76089	338536	0.972354	ARSD
