# Supplementary material for: Large-scale genome-wide meta-analysis of polycystic ovary syndrome suggests shared genetic architecture for different diagnosis criteria
Source: PLoS Genet. 2018 Dec 19;14(12):e1007813. doi: 10.1371/journal.pgen.1007813 (PMC6300389; doi:10.1371/journal.pgen.1007813)
Supplement: S5 Table — (XLSX) [file pgen.1007813.s006.xlsx]

## Sheet: Supp Table 5
PUBLISHED HAN CHINESE VARIANTS					PCOS MAIN META-ANALYSIS Age_adjusted									TESTOSTERONE Age_BMI_adjusted								HYPERANDROGENISM Age_BMI_adjusted									PCOM Age_BMI_adjusted									FSH Age_BMI_adjusted									Ovarian Volume AgeAndBMI_adjusted
Chr:BP	SNP	Effect Allele in Han Chinese	Risk Allele Frequency in Han Chinese§	OR in Han Chinese§§	Effect Allele	Other Allele	EAF	Gene	Effect	SE	P Value	Neff	N Studies	Chr:BP	Effect Allele	Other Allele	EAF	Effect	SE	P Value	N Studies	Chr:BP	Effect Allele	Other Allele	EAF	Effect	SE	P Value	N Studies	N Samples	Chr:BP	Effect Allele	Other Allele	EAF	Effect	SE	P Value	N Studies	N Samples	Chr:BP	Effect Allele	Other Allele	EAF	Effect	SE	P Value	N Studies	N Samples	Chr:BP
2:43638838	rs13429458	A	0.91	1.49	A	C	0.8824	THADA	0.0889	0.026	0.0006436	17192	7	2:43638838	A	C	0.88	0.004	0.021	0.853	3	2:43638838	A	C	0.88	0.117	0.052	0.0234	8	20343	2:43638838	A	C	0.8889	0.1060	0.0663	0.1095	3	13475	2:43638838	A	C	0.887343	0.007673	0.021048	0.715478	3	12025	2:43638838
2:43721508*	rs12478601	C	0.71	1.39	T	C	0.5743	THADA	-0.0807	0.0163	7.94e-07	17192	7	2:43721508	C	T	0.44	-0.006	0.014	0.634	3	2:43721508	C	T	0.45	0.012	0.034	0.726	8	20343	2:43721508	T	C	0.5525	-0.0859	0.0417	0.03941	3	13475	2:43721508	C	T	0.454565	0.004879	0.01329	0.713552	3	12025	2:43721508
2:48978159	rs13405728	A	0.76	1.41	A	G	0.9456	LHCGR	0.0804	0.0369	0.02951	17192	7	2:48978159	A	G	0.94	0.026	0.029	0.368	3	2:48978159	A	G	0.94	0.024	0.07	0.736	7	20059	2:48978159	A	G	0.9502	0.0972	0.0989	0.3257	3	13475	2:48978159	A	G	0.94745	-0.046882	0.0306	0.125493	3	11593	2:48978159
2:49201612	rs2268361	C	0.504	1.15	T	C	0.6377	FSHR	-0.0545	0.0168	0.001178	17192	7	2:49201612	C	T	0.36	-0.001	0.014	0.966	3	2:49201612	C	T	0.36	-0.004	0.035	0.906	8	20343	2:49201612	T	C	0.6317	-0.0541	0.0426	0.2042	3	13475	2:49201612	C	T	0.365838	-0.002858	0.013767	0.835527	3	11593	2:49201612
2:49247832	rs2349415	T	0.181	1.33	T	C	0.3432	FSHR	0.0758	0.0171	9.59e-06	17192	7	2:49247832	T	C	0.34	-0.019	0.015	0.194	3	2:49247832	T	C	0.34	0.057	0.036	0.111	8	20343	2:49247832	T	C	0.3476	0.1357	0.0447	0.0024	3	13475	2:49247832	T	C	0.343262	0.009562	0.014423	0.507373	3	11593	2:49247832
9:97648587	rs4385527	A	0.219	0.78	A	G	0.4089	C9orf3	-0.0833	0.0166	5.18e-07	17192	7	9:97648587	G	A	0.61	0.009	0.014	0.527	3	9:97648587	G	A	0.61	0.094	0.034	0.0061	8	20343	9:97648587	A	G	0.3885	-0.1674	0.0424	7.755e-05	3	13475	9:97648587	G	A	0.614434	0.005002	0.013922	0.719397	3	11593	9:97648587
9:97741336	rs3802457	G	0.904	1.3	A	G	0.0262	C9orf3	-0.0881	0.0546	0.1067	16895	6	9:97741336	G	A	0.97	0.018	0.048	0.713	3	9:97741336	G	A	0.97	0.136	0.125	0.279	5	16800	9:97741336	A	G	0.0279	-0.2133	0.1447	0.1405	3	13475	9:97741336	G	A	0.967081	-0.058681	0.039474	0.137117	3	11593	9:97741336
9:126446778*	rs10818854	A	0.09	1.51	A	G	0.0442	DENND1A	0.0959	0.0394	0.01482	17192	7	9:126446778	G	A	0.96	-0.023	0.033	0.486	3	9:126446778	G	A	0.96	-0.385	0.08	1.38e-06	6	19425	9:126446778	A	G	0.0431	0.2770	0.0999	0.005549	3	13475	9:126446778	G	A	0.959512	-0.005859	0.033802	0.862384	3	11593	9:126446778
9:126525212	rs2479106	G	0.22	1.34	A	G	0.7073	DENND1A	0.0052	0.0179	0.7708	17192	7	9:126525212	A	G	0.71	-0.007	0.015	0.619	3	9:126525212	A	G	0.71	-0.049	0.037	0.181	8	20343	9:126525212	A	G	0.7167	0.0378	0.0460	0.4116	3	13475	9:126525212	A	G	0.742664	0.021361	0.015099	0.157124	3	12025	9:126525212
11:102070639	rs1894116	G	0.194	1.27	A	G	0.9121	YAP1	-0.1673	0.0278	1.87e-09	17192	7	11:102070639	A	G	0.92	-0.011	0.024	0.637	3	11:102070639	A	G	0.92	-0.145	0.059	0.0146	8	20343	11:102070639	A	G	0.9105	-0.2580	0.0694	0.0002004	3	13475	11:102070639	A	G	0.91248	0.013989	0.023368	0.549437	3	11593	11:102070639
12:56390636	rs705702	G	0.245	1.27	A	G	0.6788	RAB5B	-0.0835	0.0174	1.65e-06	17192	7	12:56390636	A	G	0.68	0	0.015	0.98	3	12:56390636	A	G	0.68	-0.108	0.036	0.00317	8	20343	12:56390636	A	G	0.6753	-0.2008	0.0446	6.794e-06	3	13475	12:56390636	A	G	0.675009	0.012289	0.014506	0.396878	3	11593	12:56390636
12:66224461	rs2272046	A	0.907	1.43	A	C	0.9726	HMGA2	0.1711	0.0548	0.001784	17192	7	12:66224461	A	C	0.97	0.026	0.04	0.512	3	12:66224461	A	C	0.97	0.194	0.1	0.0523	6	19425	12:66224461	A	C	0.9682	0.2004	0.1291	0.1205	3	13475	12:66224461	A	C	0.963548	0.037908	0.036484	0.298779	3	11593	12:66224461
16:52347819	rs4784165	G	0.325	1.15	T	G	0.7452	TOX3	-0.0515	0.0186	0.005525	17192	7	16:52347819	T	G	0.77	-0.013	0.016	0.412	3	16:52347819	T	G	0.77	-0.047	0.04	0.242	8	20343	16:52347819	T	G	0.7582	-0.0051	0.0490	0.9168	3	13475	16:52347819	T	G	0.78466	-0.000763	0.016264	0.962583	3	11593	16:52347819
19:7166109	rs2059807	G	0.301	1.14	A	G	0.3996	INSR	0.004	0.0167	0.8091	17192	7	19:7166109	A	G	0.43	0.006	0.014	0.643	3	19:7166109	A	G	0.43	-0.086	0.035	0.0131	8	20343	19:7166109	A	G	0.4257	-0.0017	0.0582	0.9769	2	9627	19:7166109	A	G	0.435989	0.001756	0.013628	0.897437	3	11593	19:7166109
20:52447303	rs6022786	A	0.339	1.13	A	G	0.4278	SUMO1P1	0.0245	0.0169	0.1474	17192	7	20:52447303	A	G	0.42	0.035	0.014	0.0144	3	20:52447303	A	G	0.43	0.094	0.035	0.00822	8	20343	20:52447303	A	G	0.4268	0.1005	0.0454	0.02687	3	13475	20:52447303	A	G	0.430655	-0.013119	0.014177	0.354757	3	11593	20:52447303
* Not independent from second signal at same locus in conditional analyses in Han Chinese
Bonferroni correction for 13 independent SNPs and 8 traits					0.05/104	0.000480769
§Effect Allele Frequency in Han Chinese controls from Shi et al, Chen et al.
§§OR reported for study used to identify risk allele frequency
[truncated: 35 more columns]
