# Supplementary material for: Large-scale genome-wide meta-analysis of polycystic ovary syndrome suggests shared genetic architecture for different diagnosis criteria
Source: PLoS Genet. 2018 Dec 19;14(12):e1007813. doi: 10.1371/journal.pgen.1007813 (PMC6300389; doi:10.1371/journal.pgen.1007813)
Supplement: S6 Table — (XLSX) [file pgen.1007813.s007.xlsx]

## Sheet: Supp Table 6
PCOS MAIN META-ANALYSIS Age_adjusted											TESTOSTERONE Age_BMI_adjusted									HYPERANDROGENISM Age_BMI_adjusted									PCOM Age_BMI_adjusted									FSH Age_BMI_adjusted									Ovarian Volume AgeAndBMI_adjusted
Chr:BP	SNP	Effect Allele	Other Allele	EAF	Gene	Effect	Std Err	P Value	Neff	Studies	Chr:BP	Effect Allele	Other Allele	EAF	Effect (Beta)	Std Err	P Value	N studies	N samples	Chr:BP	Effect Allele	Other Allele	EAF	Effect (Beta)	Std Err	P Value	N studies	N samples	Chr:BP	Effect Allele	Other Allele	EAF	Effect (Beta)	Std Err	P Value	N studies	N samples	Chr:BP	Effect Allele	Other Allele	EAF	Effect (Beta)	Std Err	P Value	N studies	N samples	Chr:BP	Effect Allele	Other Allele
2:43561780	rs7563201	A	G	0.45	THADA*†	-0.1081	0.0172	3.678e-10	17192	7	2:43561780	G	A	0.56	0.003	0.014	0.821	3	11139	2:43561780	G	A	0.56	0.061	0.035	0.0801	8	20343	2:43561780	a	g	0.4315	-0.1565	0.044	0.0003716	4	13475	2:43561780	G	A	0.562593	-0.01216	0.014105	0.388601	3	11593	2:43561780	A	G
2:213391766	rs2178575	A	G	0.15	ERRB4*	0.1663	0.0219	3.344e-14	17192	7	2:213391766	G	A	0.83	-0.024	0.018	0.175	3	11139	2:213391766	G	A	0.83	-0.126	0.044	0.00431	8	20343	2:213391766	a	g	0.1637	0.2393	0.0552	1.436e-05	4	13475	2:213391766	G	A	0.821256	0.040001	0.01733	0.021014	3	11593	2:213391766	A	G
5:131813204	rs13164856	T	C	0.73	IRF1/RAD50*	0.1235	0.0193	1.453e-10	17192	7	5:131813204	T	C	0.73	0.059	0.016	0.00015	3	11139	5:131813204	T	C	0.73	0.092	0.039	0.0184	8	20342	5:131813204	t	c	0.7317	0.1598	0.05	0.001381	4	13475	5:131813204	T	C	0.724909	-0.015422	0.015443	0.317942	3	11593	5:131813204	T	C
8:11623889	rs804279	A	T	0.26	C8orf49*	0.1276	0.0184	3.761e-12	16895	6	8:11623889	A	T	0.27	0.009	0.015	0.577	3	11139	8:11623889	A	T	0.27	0.126	0.038	0.000873	8	20343	8:11623889	a	t	0.2698	0.2219	0.0461	1.488e-06	4	13475	8:11623889	A	T	0.286049	0.009011	0.015116	0.551128	2	11203	8:11623889	A	T
9:5440589	rs10739076	A	C	0.31	PLGRKT	0.1097	0.0197	2.51e-08	17192	7	9:5440589	A	C	0.31	0.027	0.017	0.105	3	11139	9:5440589	A	C	0.3	0.026	0.041	0.53	8	20342	9:5440589	a	c	0.3076	0.0954	0.0506	0.05941	4	13475	9:5440589	A	C	0.320159	0.004574	0.015919	0.773873	3	11593	9:5440589	A	C
9:97723266	rs7864171	A	G	0.43	C9orf3*†	-0.0933	0.0168	2.946e-08	17192	7	9:97723266	G	A	0.6	0.009	0.014	0.541	3	11139	9:97723266	G	A	0.6	0.124	0.035	0.000378	8	20343	9:97723266	a	g	0.4033	-0.1874	0.0429	1.266e-05	4	13475	9:97723266	G	A	0.595342	0.005017	0.014112	0.722223	3	11593	9:97723266	A	G
9:126619233	rs9696009	A	G	0.07	DENND1A†	0.202	0.0311	7.958e-11	17192	7	9:126619233	G	A	0.93	-0.035	0.026	0.185	3	11503	9:126619233	G	A	0.94	-0.33	0.064	2.91e-07	8	20343	9:126619233	a	g	0.0708	0.3158	0.0769	4.039e-05	4	13475	9:126619233	G	A	0.94004	0.003472	0.02727	0.898664	3	12025	9:126619233	A	G
11:30226356	rs11031005	T	C	0.85	ARL14EP/FSHB*	-0.1593	0.0223	8.664e-13	17192	7	11:30226356	T	C	0.85	-0.026	0.019	0.157	3	11139	11:30226356	T	C	0.85	-0.079	0.045	0.0823	8	20343	11:30226356	t	c	0.8385	-0.1779	0.0552	0.001275	4	13475	11:30226356	T	C	0.855684	0.118941	0.018523	1.39e-10	3	11593	11:30226356	T	C
11:102043240	rs11225154	A	G	0.09	YAP1*†	0.1787	0.0272	5.438e-11	17192	7	11:102043240	G	A	0.91	0.001	0.024	0.96	3	11139	11:102043240	G	A	0.91	-0.144	0.058	0.0135	8	20343	11:102043240	a	g	0.0955	0.2441	0.0683	0.0003496	4	13475	11:102043240	G	A	0.907438	0.004303	0.023085	0.852126	3	11593	11:102043240	A	G
11:113949232	rs1784692	T	C	0.82	ZBTB16	0.1438	0.0226	1.876e-10	17192	7	11:113949232	T	C	0.85	0.034	0.019	0.0743	3	11139	11:113949232	T	C	0.85	0.146	0.051	0.0046	8	20343	11:113949232	t	c	0.8377	0.2982	0.0636	2.774e-06	4	13475	11:113949232	T	C	0.863921	-0.005767	0.020157	0.774818	3	11593	11:113949232	T	C
12:56477694	rs2271194	A	T	0.42	ERRB3/RAB5B†	0.0971	0.0166	4.568e-09	17192	7	12:56477694	A	T	0.42	-0.016	0.014	0.252	3	11139	12:56477694	A	T	0.42	0.126	0.035	0.000269	8	20343	12:56477694	a	t	0.4209	0.1694	0.0429	7.881e-05	4	13475	12:56477694	A	T	0.419143	-0.015709	0.013681	0.250865	3	11593	12:56477694	A	T
12:75941042	rs1795379	T	C	0.24	KRR1*	-0.1174	0.0195	1.808e-09	17192	7	12:75941042	T	C	0.25	0.011	0.016	0.479	3	11139	12:75941042	T	C	0.25	-0.104	0.039	0.00801	8	20343	12:75941042	t	c	0.2232	-0.1616	0.0508	0.001471	4	13475	12:75941042	T	C	0.227069	0.00683	0.015984	0.669188	3	11593	12:75941042	T	C
16:52375777	rs8043701	A	T	0.82	TOX3†	-0.1273	0.0208	9.61e-10	17192	7	16:52375777	A	T	0.82	-0.027	0.018	0.121	3	11139	16:52375777	A	T	0.82	-0.166	0.044	0.000138	8	20343	16:52375777	a	t	0.8159	-0.1709	0.0538	0.001489	4	13475	16:52375777	A	T	0.830986	-0.010243	0.018085	0.571147	3	11593	16:52375777	A	T
20:31420757	rs853854	T	A	0.5	MAPRE1	-0.0975	0.0163	2.358e-09	17192	7	20:31420757	T	A	0.5	0.028	0.015	0.0641	3	8922	20:31420757	T	A	0.5	0.111	0.034	0.000985	8	20343	20:31420757	a	t	0.5054	-0.0973	0.0421	0.02096	4	13475	20:31420757	T	A	0.483921	-0.0002	0.014969	0.989316	3	9329	20:31420757	A	T
Bonferroni correction for 14 SNPs and 8 traits			0.05/112	0.000446429
Neff=Effective Sample Size, Std Err= Standard Error (of Effect), Het PVal = Heterogeneity P Value, EAF=Effect Allele Frequency.
[truncated: 33 more columns]
