# Supplementary material for: Large-scale genome-wide meta-analysis of polycystic ovary syndrome suggests shared genetic architecture for different diagnosis criteria
Source: PLoS Genet. 2018 Dec 19;14(12):e1007813. doi: 10.1371/journal.pgen.1007813 (PMC6300389; doi:10.1371/journal.pgen.1007813)
Supplement: S7 Table — (XLSX) [file pgen.1007813.s008.xlsx]

## Sheet: Supp Table 7
Number of SNPs Removed from Each Cohort after Application of Easy QC for Each Filter
Cohort	Number SNPs In	Number SNPs after QC	Missing P Value	Missing Std Error	Missing Effect Allele Freq	Invalid Std Error	Invalid beta	Minor Allele Count <6 or Minor Allele Frew <2%	Low Imputation Quality	Recoded as deletion	InDels recoded by MACH	InDels recoded to I/D	Invalid Alleles	Duplicate SNPs	Number not in reference	Number with Allele1 matching reference	Allele flip based on reference	Reference allele missing	Correlation of freq of effect alllele and ref allele	Number SNPs with Allele freq outlier	Largest Sample Size	Lambda GC	Std Error Median
Boston	12116258	7821723	0	462	0	5838	4423	1519771	2763505	203	0	639633	0	422	214484	1	7607230	214484	0.996943	0	892.1	1.04842	0.1348
Chicago	9758558	7504546	0	420	0	5	0	745158	1508341	219	0	629884	0	49	206671	2	7297873	206671	0.99737	595	3955.32	1.07622	0.08593
DECODE	17073782	12805552	0	0	0	3436	13177	778495	2475145	1252	0	0	997976	1	372472	12433079	1	372472	0.995871	426	8460	1.23236	0.1164
Rotterdam	29769950	8753729	779037	0	0	15598297	204687	3926532	507646	0	781453	0	0	7	3789	7128816	1621124	3789	0.997323	12	4560	0.667821	0.444
EGCUT	17699447	9021028	21	0	0	28053	75600	8245292	328918	482	0	810887	3	517	13660	159	9007208	13660	0.993694	73	2964	1.01926	0.1886
23andme	13569793	13520507	0	0	3234	1023	0	30051272	0	0	0	0	0	44362	1024690	6271381	6223993	1024690	0.9975	768899	9757	1.00093	0.05449
